# Supplementary material for: Glioma Shapes Blood–Brain Barrier Integrity and Remodels the Tumor Microenvironment: Links with Clinical Features and Prognosis
Source: J Clin Med. 2022 Oct 4;11(19):5863. doi: 10.3390/jcm11195863 (PMC9570525; doi:10.3390/jcm11195863)
Supplement: Supplementary file 1 [file jcm-11-05863-s001.zip]

Archive with 1 entries (1 files):
- jcm-1852459-Supplementary Figures-1.pdf
